# Supplementary material for: The benefits of mystery in nature on attention: assessing the impacts of presentation duration
Source: Front Psychol. 2014 Nov 25;5:1360. doi: 10.3389/fpsyg.2014.01360 (PMC4244865; doi:10.3389/fpsyg.2014.01360)
Supplement: Supplementary file 3 [file DataSheet3.ZIP]

Archive with 48 entries (45 files):
- LowMystery/
- LowMystery/.DS_Store
- __MACOSX/
- __MACOSX/LowMystery/
- __MACOSX/LowMystery/._.DS_Store
- LowMystery/0_1.jpg
- __MACOSX/LowMystery/._0_1.jpg
- LowMystery/0_10.jpg
- LowMystery/0_11.jpg
- LowMystery/0_12.jpg
- LowMystery/0_13.jpg
- LowMystery/0_14.jpg
- LowMystery/0_15.jpg
- LowMystery/0_16.jpg
- LowMystery/0_17.jpg
- __MACOSX/LowMystery/._0_17.jpg
- LowMystery/0_18.jpg
- LowMystery/0_19.jpg
- LowMystery/0_2.jpg
- LowMystery/0_20.jpg
- LowMystery/0_21.jpg
- LowMystery/0_22.jpg
- LowMystery/0_23.jpg
- LowMystery/0_24.jpg
- __MACOSX/LowMystery/._0_24.jpg
- LowMystery/0_25.jpg
- LowMystery/0_26.jpg
- LowMystery/0_27.jpg
- LowMystery/0_28.jpg
- LowMystery/0_29.jpg
- LowMystery/0_3.jpg
- LowMystery/0_30.jpg
- LowMystery/0_31.jpg
- LowMystery/0_32.jpg
- LowMystery/0_33.jpg
- LowMystery/0_34.jpg
- LowMystery/0_35.jpg
- LowMystery/0_36.jpg
- LowMystery/0_37.jpg
- LowMystery/0_38.jpg
- LowMystery/0_39.jpg
- LowMystery/0_4.jpg
- LowMystery/0_40.jpg
- LowMystery/0_5.jpg
- LowMystery/0_6.jpg
- LowMystery/0_7.jpg
- LowMystery/0_8.jpg
- LowMystery/0_9.jpg
