# Supplementary material for: The benefits of mystery in nature on attention: assessing the impacts of presentation duration
Source: Front Psychol. 2014 Nov 25;5:1360. doi: 10.3389/fpsyg.2014.01360 (PMC4244865; doi:10.3389/fpsyg.2014.01360)
Supplement: Supplementary file 4 [file DataSheet4.ZIP]

Archive with 55 entries (51 files):
- DataSheet4/HighMystery/
- DataSheet4/HighMystery/.DS_Store
- DataSheet4/HighMystery/1_1.jpg
- DataSheet4/HighMystery/1_10.jpg
- DataSheet4/HighMystery/1_11.jpg
- DataSheet4/HighMystery/1_12.jpg
- DataSheet4/HighMystery/1_13.jpg
- DataSheet4/HighMystery/1_14.jpg
- DataSheet4/HighMystery/1_15.jpg
- DataSheet4/HighMystery/1_16.jpg
- DataSheet4/HighMystery/1_17.jpg
- DataSheet4/HighMystery/1_18.jpg
- DataSheet4/HighMystery/1_19.jpg
- DataSheet4/HighMystery/1_2.jpg
- DataSheet4/HighMystery/1_20.jpg
- DataSheet4/HighMystery/1_21.jpg
- DataSheet4/HighMystery/1_22.jpg
- DataSheet4/HighMystery/1_23.jpg
- DataSheet4/HighMystery/1_24.jpg
- DataSheet4/HighMystery/1_25.jpg
- DataSheet4/HighMystery/1_26.jpg
- DataSheet4/HighMystery/1_27.jpg
- DataSheet4/HighMystery/1_28.jpg
- DataSheet4/HighMystery/1_29.jpg
- DataSheet4/HighMystery/1_3.jpg
- DataSheet4/HighMystery/1_30.jpg
- DataSheet4/HighMystery/1_31.jpg
- DataSheet4/HighMystery/1_32.jpg
- DataSheet4/HighMystery/1_33.jpg
- DataSheet4/HighMystery/1_34.jpg
- DataSheet4/HighMystery/1_35.jpg
- DataSheet4/HighMystery/1_36.jpg
- DataSheet4/HighMystery/1_37.jpg
- DataSheet4/HighMystery/1_38.jpg
- DataSheet4/HighMystery/1_39.jpg
- DataSheet4/HighMystery/1_4.jpg
- DataSheet4/HighMystery/1_40.jpg
- DataSheet4/HighMystery/1_5.jpg
- DataSheet4/HighMystery/1_6.jpg
- DataSheet4/HighMystery/1_7.jpg
- DataSheet4/HighMystery/1_8.jpg
- DataSheet4/HighMystery/1_9.jpg
- DataSheet4/__MACOSX/
- DataSheet4/__MACOSX/HighMystery/
- DataSheet4/__MACOSX/HighMystery/._.DS_Store
- DataSheet4/__MACOSX/HighMystery/._1_1.jpg
- DataSheet4/__MACOSX/HighMystery/._1_11.jpg
- DataSheet4/__MACOSX/HighMystery/._1_14.jpg
- DataSheet4/__MACOSX/HighMystery/._1_2.jpg
- DataSheet4/__MACOSX/HighMystery/._1_35.jpg
- DataSheet4/__MACOSX/HighMystery/._1_38.jpg
- DataSheet4/__MACOSX/HighMystery/._1_39.jpg
- DataSheet4/__MACOSX/HighMystery/._1_40.jpg
- DataSheet4/__MACOSX/HighMystery/._1_8.jpg
- DataSheet4/
